# Supplementary material for: Tree size diversity is the major driver of aboveground carbon storage in dryland agroforestry parklands
Source: Sci Rep. 2023 Dec 14;13:22210. doi: 10.1038/s41598-023-49119-9 (PMC10721610; doi:10.1038/s41598-023-49119-9)
Supplement: Supplementary file 2 — Supplementary Figure S1. [file 41598_2023_49119_MOESM2_ESM.zip]

Archive with 2 entries (2 files):
- Fig. S1/Fig. S1_left.jpeg
- Fig. S1/Fig. S1_right.jpeg
