# Supplementary material for: Tree size diversity is the major driver of aboveground carbon storage in dryland agroforestry parklands
Source: Sci Rep. 2023 Dec 14;13:22210. doi: 10.1038/s41598-023-49119-9 (PMC10721610; doi:10.1038/s41598-023-49119-9)
Supplement: Supplementary file 3 — Supplementary Figure S4. [file 41598_2023_49119_MOESM3_ESM.zip]

Archive with 28 entries (28 files):
- Fig. S4/Fig. S4_ AGC vs CMI.png
- Fig. S4/Fig. S4_ AGC vs HDBH.png
- Fig. S4/Fig. S4_ HSR vs CMI.png
- Fig. S4/Fig. S4_AGC vs C%.jpeg
- Fig. S4/Fig. S4_AGC vs CWMmaxh.png
- Fig. S4/Fig. S4_AGC vs Elevation.png
- Fig. S4/Fig. S4_AGC vs Fdiv.png
- Fig. S4/Fig. S4_AGC vs HSR.png
- Fig. S4/Fig. S4_AGC vs NHT.png
- Fig. S4/Fig. S4_C% vs NHT.jpeg
- Fig. S4/Fig. S4_CWMmaxh vs C%.jpeg
- Fig. S4/Fig. S4_CWMmaxh vs CMI.jpeg
- Fig. S4/Fig. S4_CWMmaxh vs Elevation.jpeg
- Fig. S4/Fig. S4_CWMmaxh vs HSR.jpeg
- Fig. S4/Fig. S4_CWMmaxh vs NHT.jpeg
- Fig. S4/Fig. S4_Fdiv vs C%.jpeg
- Fig. S4/Fig. S4_Fdiv vs CMI.png
- Fig. S4/Fig. S4_Fdiv vs Elevation.png
- Fig. S4/Fig. S4_Fdiv vs HSR.jpeg
- Fig. S4/Fig. S4_Fdiv vs NHT.png
- Fig. S4/Fig. S4_HDBH vs C%.jpeg
- Fig. S4/Fig. S4_HDBH vs CMI.jpeg
- Fig. S4/Fig. S4_HDBH vs Elevation.jpeg
- Fig. S4/Fig. S4_HDBH vs HSR.jpeg
- Fig. S4/Fig. S4_HDBH vs NHT.jpeg
- Fig. S4/Fig. S4_HSR vs C%.jpeg
- Fig. S4/Fig. S4_HSR vs Elevation.png
- Fig. S4/Fig. S4_HSR vs NHT.png
