# Supplementary material for: Tree size diversity is the major driver of aboveground carbon storage in dryland agroforestry parklands
Source: Sci Rep. 2023 Dec 14;13:22210. doi: 10.1038/s41598-023-49119-9 (PMC10721610; doi:10.1038/s41598-023-49119-9)
Supplement: Supplementary file 4 — Supplementary Figure S5. [file 41598_2023_49119_MOESM4_ESM.zip]

Archive with 3 entries (3 files):
- Fig. S5/Fig. S5_AGC vs Density.png
- Fig. S5/Fig. S5_Density vs Elevation.png
- Fig. S5/Fig. S5_HDBH vs Density.png
